# Supplementary material for: Hypoglycemic Effects of Glehniae Radix Polysaccharides in Female db/db Mice via Modulation of the Gut Microbiota-PPAR Signaling Axis
Source: Molecules. 2026 Mar 20;31(6):1046. doi: 10.3390/molecules31061046 (PMC13029656; doi:10.3390/molecules31061046)
Supplement: Supplementary file 1 [file molecules-31-01046-s001.zip]

Archive with 1 entries (1 files):
- molecules-4181200-supplementary.pdf
